# Supplementary material for: Voltage-Gated Sodium Channel NaV1.7 Inhibitors with Potent Anticancer Activities in Medullary Thyroid Cancer Cells
Source: Cancers (Basel). 2023 May 17;15(10):2806. doi: 10.3390/cancers15102806 (PMC10216335; doi:10.3390/cancers15102806)
Supplement: Supplementary file 1 [file cancers-15-02806-s001.zip]

Archive with 1 entries (1 files):
- cancers-2311277-supplementary.pdf
